# Supplementary material for: Rapid and Sensitive Detection of Sulfamethizole Using a Reusable Molecularly Imprinted Electrochemical Sensor
Source: Foods. 2023 Apr 19;12(8):1693. doi: 10.3390/foods12081693 (PMC10137692; doi:10.3390/foods12081693)
Supplement: Supplementary file 1 [file foods-12-01693-s001.zip]

Archive with 1 entries (1 files):
- foods-2337703-supplementary.pdf
